# Supplementary material for: Exiguolysin, a Novel Thermolysin (M4) Peptidase from Exiguobacterium oxidotolerans
Source: Microorganisms. 2024 Nov 14;12(11):2311. doi: 10.3390/microorganisms12112311 (PMC11596557; doi:10.3390/microorganisms12112311)
Supplement: Supplementary file 1 [file microorganisms-12-02311-s001.zip]

Archive with 1 entries (1 files):
- microorganisms-3266191-supplementary.pdf
